# Supplementary material for: Structural Characterization and Anticoagulant Activities of a Keratan Sulfate-like Polysaccharide from the Sea Cucumber Holothuria fuscopunctata
Source: Mar Drugs. 2023 Dec 8;21(12):632. doi: 10.3390/md21120632 (PMC10744359; doi:10.3390/md21120632)
Supplement: Supplementary file 1 [file marinedrugs-21-00632-s001.zip]

Archive with 1 entries (1 files):
- marinedrugs-2735723-supplementary.pdf
